# Supplementary material for: Automatic Ventriculomegaly Detection in Fetal Brain MRI: A Step-by-Step Deep Learning Model for Novel 2D-3D Linear Measurements
Source: Diagnostics (Basel). 2023 Jul 13;13(14):2355. doi: 10.3390/diagnostics13142355 (PMC10378043; doi:10.3390/diagnostics13142355)
Supplement: Supplementary file 1 [file diagnostics-13-02355-s001.zip]

Archive with 2 entries (2 files):
- diagnostics-2480993-supplementary.pdf
- Source code.pdf
